# Supplementary material for: Environmental Adaptation in the Process of Human-Land Relationship in Southeast China’s Ethnic Minority Areas and Its Significance on Sustainable Development
Source: Int J Environ Res Public Health. 2023 Feb 3;20(3):2737. doi: 10.3390/ijerph20032737 (PMC9915183; doi:10.3390/ijerph20032737)
Supplement: Supplementary file 1 [file ijerph-20-02737-s001.zip]

Archive with 1 entries (1 files):
- ijerph-2084258-supplementary.pdf
